# Supplementary material for: A Self-Adhesive Ginsenoside Rk3/Metformin-Loaded Hydrogel Microneedle for Management of Systemic Sclerosis
Source: Gels. 2025 May 23;11(6):384. doi: 10.3390/gels11060384 (PMC12192530; doi:10.3390/gels11060384)
Supplement: Supplementary file 1 [file gels-11-00384-s001.zip]

Archive with 1 entries (1 files):
- gels-3630904-supplementary.pdf
